# Supplementary material for: Exploring cultural imaginaries of robots with children with brittle bone disease: a participatory design study
Source: Med Humanit. 2024 Dec 19;50(4):e013039. doi: 10.1136/medhum-2024-013039 (PMC11877108; doi:10.1136/medhum-2024-013039)
Supplement: Supplementary file 1 [file medhum-50-4-s001.xlsx]

## Sheet: Call 1 - Family 3
Participant No.	Data Item	Code Label - Iteration 1	Provisional Theme
F3C1	When I think of robots I think of humanoid machines	Connection between humans and technological artefacts	Robots embody both organic and inorganic qualities
		Connection between the organic and the artificial/technological/inorganic
F3C1	Usually I do think of metal	Robots are composed of inorganic materials
F3P1	it can be plenty of types of metal with the plastic. Maybe even the glass or something like that.	Robots are composed of inorganic materials
F3C1	Not exactly like a human voice but something along the lines of it	Desire for at least somewhat human-like communication by robots
""	recently a lot in restaurants and hospitals.	Experience of, and therefore expectation of, robot presence in hospitality, care/medical and retail settings
F3P1	Yes can be in the shops as well.	Experience of, and therefore expectation of, robot presence in hospitality, care/medical and retail settings
""	yeah, where the people might need some help	Robots should be wherever people need help
""	Yeah, especially in the hospital if they need a translator… They can just help with the patient and the doctor.	Use cases for robots include translation and facilitating healthcare access	Robots should facilitate (not hinder) human-human communication
""	Like now with all that technology, you can catch those ideas from books, from TV, from computer, with the people to communicate. It's everywhere.	Ubiquity of technology (in popular culture as a common parlance for people to understand each other)
""	everybody even in the shop. You're making shopping you can scan now. You don't need anybody to take till, you just scanning yourself is in the self-service.	Connection between robots and automation of jobs and everyday tasks	Robots should take on work or tasks that humans will tire of, are at risk of harm of, or would become dangerous or inefficient at
		But this connection ^ can hinder human-human communication
F3C1	Like in 'The Iron Giant'?	Positive; humanoid representation of a robot
""	Like 'Iron Man'?	Connection between humans and robots; suit is controlled by a human but this could be referring to the suit's assistant AI 'Jarvis'
F3P1	As you mentioned in the shops, you can like just cutting things that… that's what they're doing now, computers, robots	Referring to manufacturing robots such as in car plants? Also ubiquity of technology
	A book called 'Cogheart'	Positive; mammalian representation of a robot (a 'mechanimal' fox)
Both	(Participants acknowledged familiarity with) C-3PO, R2-D2 and BB-8 from 'Star Wars' franchise	Positive; humanoid and non-humanoid representations of robots
""	(Participants acknowledged familiarity with) with Baymax from 'Big Hero 6'	Positive; humanoid representation of a robot
""	(Participants acknowledged familiarity with) with Wall-E from 'Wall-E'	Positive; non-humanoid representation of a robot
F3C1	Roombas	Helpful, non-humanoid robot
F3P1	Factory robots counting, measuring and building stuff	Helpful, non-humanoid robot
""	That's cool, the robot's computer	Positive sentiment towards concept of robots/AI
F3C1	Maybe also like in an airport, those scanners that you have to go through with your luggage and yourself.	Use of AI/robots for security; non-humanoid robot (suggests a need to widen commonly-accepted definition of robot?)
F3P1	In the home now, for example, cat litter cleaning up the machine when the cat is doing a poo and cleaning up very quick by themself... The human don't even need to clean up	Helpful, non-humanoid robot
""	We have plenty of cat but he is still coming up on my screen all the time… You can buy that robot twice, cleaning up for you	Targeted advertising, search engines knowing what we would like to delegate to a robot without asking
F3C1	There's people who are allergic to animals, but they for example might love them. I know a friend who loves cats, but she can't have any cuz her mom's allergic to one so robots could maybe replace them in a way.	Robots can offer companionship akin to domestic pets	Robots should provide social succour and be treated with the same level of agency as domestic pets
F3P1	In the future, will be [robots as pets]	Positive sentiment towards concept of robots as pets
""	I think if some people have a difficulties to move their arms hands to pick this stuff, maybe they can have some robots to make their life easier to help them?	Robots could provide physical rehab care in the future	Robots should help disabled people and other people with access, participation or health issues
""	The plane can be replacing, safety landing and safety like flying.	Robots/AI could ensure flight safety better than humans can
""	everything actually everything in once [in response to question re having a robot as a friend, pet, or helper]	Robots should fulfil several roles in our lives, not just one; social /emotional as well as practical
""	Because that's what exactly the friends doing, isn't it? Sometimes we just need to pet them [pets daughter in jest]. Sometimes you just need to help from them.	""
""	[Regarding the robots participants expect to meet in the workshops] ...looks like toy , like pet, something like this; very interesting, cute?	Robots are cute, diminutive, like small animals [potentially influenced by study documentation which features photos of MiRo, Nao and Pepper]
F3C1	[Regarding the robots participants expect to meet in the workshops] The only way I can think to describe is an average robot Of course, everyone has the different interpretations. But to me, it's like an average robot. I can't exactly explain it.	Robots are increasingly part of everyday life? [What is an average robot; potentially influenced by study documentation which features photos of MiRo, Nao and Pepper]
""	[Regarding what would you like robots to be able to do] To be able to interact with different ages.	Robots need to be able to communicate in a context-sensitive (e.g. age-appropriate) manner
F3P1	[""] Can be some program like what can remind you to do some stuff… like, progress. For example, I keep forgetting what I supposed to do today. I need someone just to reminding, go to pushing me. Come on. Let's do it… A little notification, 'it's time to do this, time to do that'	Robots should assist in humans' organisational obligations
""	[Regarding what you would want NOT to be in a robot] I imagine the robots is supposed to be charging special, like battery charging, I don't want to do that noise. I need to be charged. when they making that alarm, like, beep beep beep annoying. You can flashing but not noise.	Robots should not add any unwanted noise pollution; visual notifications are acceptable
F3C1	And maybe not robots to be rude, because of course there's AI, so there's still needs to be someone who programmes it, so I just really hoping that nobody who programmes the AI would be like a rude person and would install that into the robot.	Robots/AI are inevitably shaped by human creators' biases	Robots are part of and have an effect on human society
F3P1	[Regarding the origin of all these ideas] I just imagine people who have a difficulty with, like, bones, hard to move, hard to do stuff, then that idea is just to come in and help them	Robots should fulfil a healthcare/social care role

## Sheet: Call 1 - Rest of Families
Participant No.	Data Item	Code Label - Iteration 1	Provisional Theme
All	[All giving thumbs up to agree to the statement 'I think robots are cool']	Robots are considered cool	Robots are considered exciting and cool by virtue of their futuristic, novel aesthetic
F1P1 (repeating F1C1?)	[Response to prompt' 'what do you think of when you think of robots?'] Drones	Drones come under the conceptual umbrella of "robots"
F2C1	That they'd be like construction workers, you know, like all the construction workers that build our houses and all that lot.	Robots should perform manual labour in the construction industry
F1C1	Driverless cars	Autonomous vehicles come under the conceptual umbrella of "robots"	The category of "robots" also encompasses autonomous entities that do not mimic living beings or their morphologies
F2C1	Operations [medical procedures]	Robots should perform medical procedures on humans	Robots should take on work or tasks that humans will tire of, are at risk of harm of, or would become dangerous or inefficient at
F4C1	I used one while I couldn't attend school, so they help people who can't access certain things	Robots help people to access resources and experiences that they might not otherwise be able to	Robots should facilitate (not hinder) human-human communication
F2C1	Basically, you can have robots as, like, toys.	Robots are a source of entertainment
F2C1	[Response to prompt 'what do you think a robot looks like?'] It can be like a type of person or something	Robots can look humanoid	Robots embody both organic and inorganic qualities
F1C1	Robot human	Robots can look humanoid
F1P1	We were talking about Iron Man	Robots can embody human qualities
F4C1	When I had one in school, I was able to customise it	Robots can have their appearance changed
F2C1	They can be like a type of animal, like cats, dogs, tigers, anything	Robots can look animal-like
F1C1	[Response to prompt 'if you could have a robot of any animal, what would it be?'] A robot cat	Robots can offer companionship in same way as a domestic pet
F2C1	I'd probably have a robot tiger because he'd be my guardian	Robots can offer physical protection in the same way as how animals protect their own
F2P1	Mine would be a cat as well	Robots can offer companionship in same way as a domestic pet	Robots should offer companionship in a similar manner to the human-animal relationship
F4C1	A panda	Robot can be cute and furry
F1C1	[Reponse to prompt 'what's a feeling you get when you think of robots?'] Curious	Robots are a new, interesting and exciting concept
F2C1	I'd be very excited because robots could help with some cooking	Robots can perform household tasks
F4C1	Intrigued at what they could do	Robots have great potential
F4C1	[Response to prompt 'do you know any robots from stories?'] Certain Marvel characters	Robots are prominent in Western (specifically, American) popular culture	Popular (Western) culture provides a valid blueprint for future robots' functionalities and morphologies
F2C1	I've seen some robots on one of my games, 'Gears 5', and these robots are called DeeBees and they help with defence against the enemy	Robots are prominent in Western (specifically, American) popular culture
F1C1	Big Hero 6, Baymax	Robots are prominent in Western (specifically, American) popular culture
F4C1	I've heard of robots being in VR simulators as well as games	Robots feature across different art forms, especially digital media
F2C1	I've even spotted some robots in a game called 'Titanfall 2'. Basically, you go around in a big robot called a Titan, and you go around beating up all the enemies.	Robots feature across different art forms, especially digital media
F1C1	This is from a YouTube video, they speak to ChatGPT	Robots as a category also include AI/LLMs
	[All giving thumbs up to indicate they are familiar with] Wall-E	Robots can be cute and benevolent (have the potential to display human-like emotions and behaviour)
	[All adults plus F4C1 giving thumbs up to indicate they are familiar with] R2-D2 from Star Wars	Robots are prominent in Western (specifically, American) popular culture
F1C1	At restaurants, one time they had a robot serving food	Robots can work in the hospitality industry (specifically, serving food)
F1P1	They [the robot serving food] didn't spill it or anything… they took it off the tray and that was it	Robots can match human competence in the serving of food (perhaps expression of surprise/being impressed by this?)
F1C1	It [the robot serving food] had a screen	Robots can communicate/be communicated with via screens (visual interfaces as well as/instead of verbal)
F4C1	The robot I used in school was called AV1 and it let me listen and participate in class without me physically being there	Robots help people to access resources and experiences that they might not otherwise be able to (educational context - remote learning and classroom participation)
F2C1	I've actually thought of another robot that works in a hospital… an x-ray robot… a DEXA (bone density) scan robot	Robots can assist in the diagnosis of illnesses
F2P2	The DEXA is a mechanical machine but it’s technically a robot in that context	Robots can assist in the diagnosis of illnesses
F2P2	I work in a school… we've got one called Beatbots, which are these little, erm, I want to call them ladybirds 'cause that's all they remind me of and they help with coding, so the children learn how to code with them… you program the iPad to the robot to get it to move... lower Key Stage, like Key Stage 1 and Foundation, where they control the robot before they go into coding	Robots are used to teach the foundations of programming from a very young age	Robots can be used in educational contexts
F2P2	I've got a friend on Facebook who lives down South somewhere… there are some shops near him what actually delivers food to the house, so it's like a little robot [referring to Starship Technologies robots], like a basket, it's on wheels, it actually drives to the house and he has to put a code in to get the actual shopping out of it... delivers shopping for Christmas	Robots can fulfil the role of delivery drivers
F4C1	I could speak to everyone in the class and I had controls on my phone to move its head and see people and teachers. It also had different modes, so if I was too tired, I can change the color of the robot's head	Robots can facilitate remote human-human communication
F2C1	[When asked where their conception of robots comes from] They could be part of an imagination	Robots originate from human imagination
F2P1	Some people might a weakness and realise "actually, I need some help"… and obviously they [robot designers?] try and make something from that point, like this [this process] people with brittle bones need extra help sometimes, so robots are designed to help	Robots can help people with disabilities or other additional needs
F1C1	From books… 'Runaway Robot' [by Frank Cottrell-Boyce]	Robots are increasingly common in (Western) children's literature
F4C1	I think as well when human interaction can be a barrier it helps to still be involved.	Robots can facilitate remote human-human communication (maybe from a neurodivergent perspective?)
F1C1	[In response to "what kind of things do you think a robot should be able to do in the future in the real world?"] Help with things that you can't do	Robots should help humans do things that they cannot do themselves
F2C1	They could build houses for us	Robots should faciiltate the construction industry (perhaps remove the physical burden of it from humans?)
F1P1	People being homeless… so it'd be nice if they could build houses quicker for us	Robots should used to address systemic social issues, such as homelessness and lack of housing
F4C1	Sometimes it should be able to help with personal challenges but also be trained to do certain tasks that benefit humanity and make the world a better place	Robots should not just help individuals but also contribute to society on a macro scale
F1C1	A litter-picking robot	Robots can assist in waste management
	[All thumbs up in response to the question "would you like a robot as a friend?"]	Robots should be capable of fulfilling complex human social needs, such as friendship
	[All but Family 1 thumbs up in response to the question "would you like a robot as a pet?"]	Robots should be capable of fulfilling simpler human social needs, such as animal companionship
F1P1	I don't think you'd be able to capture how natural they [pets] are or, kind of, instinctive stuff that animals do	Robots should be capable of fulfilling simpler human social needs, such as animal companionship
F1C1	They won't be more playful, like, as a normal cat or whatever	Robots should be capable of fulfilling simpler human social needs, such as animal companionship
F1P1	Probably not as surprising or… yeah, you might end up seeing the same stuff all the time, rather than something that's a bit odd or a bit weird with how they react to things	Robots should be capable of fulfilling simpler human social needs, such as animal companionship
F2P1	Ours was a bit of both because… I agree completely with that, because cats or dogs, for example, are natural, you can scare them or make them jump and act in a certain way… but, the only reason why I think it would be a good idea is those that have got allergies but still want a pet... as a friend	Robots should be capable of fulfilling simpler human social needs, such as animal companionship
	[All thumbs up in response to the question "would you like a robot as a helper?"]	Robots should be capable of fulfilling simpler human social needs, such as animal companionship
F4C1	[In response to the question "would you like a robot as a helper?"] DEFINITELY	Robots are most desirable for their potential to help people, especially in a disability context (brittle bones)
F1C1	[In response to asking for a one-word description of what robots should be like in the future] Playful	Robots should be fun!
F2P1	Not sure	Future robots are an unknown quantity
F4C1	Specially designed to do a certain task	Future robots should each have a single, clearly defined function	Robots should be predictable in their functionality, presentation and communication style
F2C1	[In response to prompt "is there anything you would like the robots we are going to show you to do?"] I'd like them to make me my breakfast, lunch and dinner	Robots should be able to prepare meals well and regularly
F2C1	He can help me to wear all my clothes [parent clarifies: not dressing, but putting clothes back in wardrobe]	Robots should be able to perform other domestic duties such as putting away laundry
F4C1	Assist with things that may be difficult for me to do whether that physical or social challenges	Robots should be able to help humans with both physical and social challenges	Robots should help disabled people and other people with access, participation or health issues
F2P1	As much independence as possible but with what is needed at that moment… what everyone needs, sometimes you need more support, depending on if you have a fracture, or you are tired, rather than a lot of support sometimes	Robots should be able to provide assistance that is appropriate to the current context and needs of the (human) user
F1C1	[In response to "is there anything you would like the robots to NOT do?"] I don't want the robot to punch me	Robots should not be capable of physical violence
F2C1	I wouldn't want it to make a mess	Robots should not be untidy or unhygienic
F4C1	I think they should be fully charged to maximise potential	Robots should always fully charged and therefore ready to engage
F2C1	I'd like the robots to go on adventures with me and go camping with me	Robots should be capable of fulfilling complex human social needs, such as friendship

## Sheet: Call 2 - Rest of Families
Participant No.	Data Item	Code Label - Iteration 1	Provisional Theme
F1C1	[In response to asking for a name for the robot he drew] Builder Bot	Robots should be able to build things	Robots should take on work or tasks that humans will tire of, are at risk of harm of, or would become dangerous or inefficient at
F1C1	[Builder Bot is] Helpful and friendly… he helps you build things	Robots should be able to collaborate with humans to build things
	[On Builder Bot's touchscreen] Each colour represents a different tool… you click on the button and a different tool comes up	Robots should offer a variety of functionality and include a touchscreen interface	Robots should be predictable in their functionality, presentation and communication style
F2C1	I've got a question: ask if he is like a construction worker, like building houses	Robots should perform manual labour in the construction industry
F1C1	[In response to above question] Yes, he can do that as well	Robots should perform manual labour in the construction industry
F1C1	[In response to question "would you like to see this kind of robot in real life?] Kind of	Construction robots are necessary but not necessarily exciting?
F4C1	It reminds me a lot of Baymax from 'Big Hero 6' and in that movie he is really helpful, which also applies to Builder Bot	Robots from popular culture should inform future robots' appearance and capabilities
F1C1	That's [Baymax] where I got my inspiration from	Robots from popular culture should inform future robots' appearance and capabilities
	[In response to written description of a robot by F4C1] All thumbs up	Robots should be fully customisable to suit the desires of the individual user	Robots should help disabled people and other people with access, participation, or health issues
F1C1	[In response to asking for a name for the robot he drew] It could be like Med Bot	Robots should have a considerable presence in medical contexts
F4C1	I've not really thought of a name, but I think whoever owns it gets to choose what they want to call it and customize it how they like.	Robots should be fully customisable to suit the desires of the individual user
	[In response to question "would you like to see this kind of robot in real life?] All thumbs up	Robots should be fully customisable to suit the desires of the individual user
F4C1	I think so because it could benefit nurses because they have lots to do and it helps them with reminders	Robots should have a considerable presence in medical contexts
F4C1	[In response to question "was your description inspired by anything in particular?] the inspiration might have come from my AV1 robot	Robots are already giving valuable support in educational and access contexts	Robots can be used in educational contexts
F4C1	[In response to preferring two robot drawings made by the facilitators] Parent says that F2C1 "likes the helicopter one"	Robots with flight capabilities are desirable
F4C1	[In response to question "what do you think this robot ("the helicopter one") is for?] A drone bot… it could transport loads of medicines to people who are sick or injured or who can't move around	Robots with flight capabilities can be used to help sick and disabled people
F4C1	[In response to question "can you think of a name for this robot?"] I'd call it a Med Bot	Robots should have a considerable presence in medical contexts
F4C1	[In response to question "does this robot have any special qualities beyond flying?] Parent says that F2C1 "agrees that it is just a special robot that can fly and deliver medicines to people"	Robots should have a considerable presence in medical contexts
F2P1	It might need a little fridge depending on the medicine… because otherwise certain medicines need to be in the fridge, so you need a fridge	Robots should include specific morphological provision for use in medical contexts
F4C1	It would have to have a damage-proof box that can fit the medicine as well. It would be great for pharmacies to have	Robots should include specific morphological provision for use in medical contexts
F1C1	[In response to prompt regarding thinking of a simple story about robots] Once upon a time there was a group of construction workers trying to build a football stadium. And they didn't have any crane to help them build it, all the equipment were gone, like, all their vehicles. So they need to think of an idea and they went to a cupboard and they found Builder Bot hiding at the back all dusty, so …	Robots should have a considerable presence in construction contexts, especially manual labour
F4C1	Once upon a time there was a nurse robot who was on the job for the first day. They were wearing a light blue nurse's uniform. Whilst on the shift, the lead nurse came rushing to nurse bot to say that one of the nurse's shifts ended and one of the patients were not feeling well. After some time the nurse bot told the nurse exactly what medicine had been given and what medicine was needed to be gi…	Robots should have a considerable presence in medical contexts, especially in nursing
F2	Many years ago, the humans of the Earth decided to create Med Bot. Lots of people could not get medicine because they had no money. Chrissie decided to band together with the best of the best and make Med Bot. Med Bot started flying around with lots of medicine to give to those who had no money. Whilst Med Bot travelled to Africa he realised there was many people that needed some help. Med Bot fe…	Robots should not just help individuals but also contribute to society on a macro scale
F2P1	[In response to asking about inspirations for the Med Bot story] Working in a school… teaching Jigsaw ['mindful approach to PSHE']… people in poverty in Nigeria, mentioned it to F2C1… children whom have lived in poverty then come to the UK, like Nigeria, quite a few from warzones, so when they have come and explained their situation that they've had, a few of them have had, they've had no food or…	Robots should not just help individuals but also contribute to society on a macro scale
F2P1	It's quite sad, really, when some of them start opening up because Jigsaw is all about opening up, talking about lots of different conversations, when you actually sit there, you are kind of thrown back when they start sharing their stories and real-life experiences they've all had, because my school is quite a multicultural school, I think like 60% don't speak English as first language... so it'…	Robots should not just help individuals but also contribute to society on a macro scale
F4C1	I was inspired by seeing how patients find hospital a stressful place and to have a familiar face is really helpful	Robots could have a pastoral role to play in healthcare (a reassurably consistent point of contact in hospitals)
